# Supplementary material for: Effectiveness of the Community Nurse Case Manager in Primary Care for Complex, Pluripathological, Chronic, Dependent Patients: A Study Protocol
Source: Nurs Rep. 2025 May 29;15(6):191. doi: 10.3390/nursrep15060191 (PMC12196078; doi:10.3390/nursrep15060191)
Supplement: Supplementary file 1 [file nursrep-15-00191-s001.zip]

Archive with 1 entries (1 files):
- nursrep-3554243-supplementary.pdf
